# Supplementary material for: Three-Arm Versus Four-Arm Configurations in Robot-Assisted Partial Nephrectomy: A Systematic Review and Meta-Analysis
Source: J Clin Med. 2026 Feb 4;15(3):1222. doi: 10.3390/jcm15031222 (PMC12897796; doi:10.3390/jcm15031222)
Supplement: Supplementary file 1 [file jcm-15-01222-s001.zip]

Archive with 2 entries (2 files):
- jcm-4108497-supplementary.pdf
- jcm-4108497-PRISMA 2020 checklist.pdf
